# Supplementary material for: A dataset for Wi-Fi-based human-to-human interaction recognition
Source: Data Brief. 2020 May 11;31:105668. doi: 10.1016/j.dib.2020.105668 (PMC7240209; doi:10.1016/j.dib.2020.105668)
Supplement: Supplementary file 1 [file mmc1.xml]

<?xml version="1.0" encoding="utf-8" standalone="no"?>
<data>
  <datasets>
    <author>rami.azrai@gju.edu.jo</author>
    <type>1</type>
    <dataset>
      <name>Data for: A dataset for Wi-Fi-based human-to-human interaction recognition</name>
      <caption />
      <description>Dataset for this manuscript</description>
      <filetype>
        <name />
      </filetype>
      <filesize />
      <source>0</source>
      <sourcename>Original Data</sourcename>
      <access>
        <type>1</type>
        <name>Data available in data repository</name>
        <reponame>Mendeley Data</reponame>
        <PersistentId>10.17632/3dhn4xnjxw.1</PersistentId>
        <deeplinkurl>https://data.mendeley.com/datasets/3dhn4xnjxw/draft?a=90c726d4-5493-4efc-9ee6-973bcd922b31</deeplinkurl>
      </access>
    </dataset>
  </datasets>
</data>
